# Supplementary material for: Analysis of molecular evolution of nucleocapsid protein in Newcastle disease virus
Source: Oncotarget. 2017 Sep 28;8(57):97127–36. doi: 10.18632/oncotarget.21373 (PMC5722550; doi:10.18632/oncotarget.21373)
Supplement: Supplementary file 2 [file oncotarget-08-97127-s002.xlsx]

## Sheet: Sheet1
Supplementary Table 1: Newcastle Disease Virus NP gene cDNA sequences used in present study. (out)= sequence formally used as outgroup representatives for the NDV ingroup.
Genotype	Strain	Country	Collection date	Genbank accession No.
I	G-JS-09-08	China	2009	JN688865
I	Ch-ZJ-10-03	China	2010	JN688863
I	NDV09-052	China	2009	HQ393530
I	NDV09-057	China	2009	HQ393535
I	NDV10-088	China	2010	JF274617
I	NDV08-004	China	2008	FJ794269
I	JS10_A10	China	2012	KT124544
I	NDV08-046	China	2008	HQ412767
I	NDV08-052	China	2008	HQ393508
I	NDV08-050	China	2008	HQ393506
I	JS10-E20	China	2012	KT124545
I	JS10	China	2010	HQ008337
I	JS10_A10	China	2012	KT124544
I	JX07	China	2007	JF893453
I	DE-R49/99	Hungary	1999	DQ097393
I	NDV/pigeon/-02/	China	2014	KT223819
I	NDV/pigeon/01/	China	2014	KT223818
I	pf/CH/LHLJ/131047	China	2013	KJ607171
I	sw/CH/LHLJ/120608	China	2012	KJ499462
I	Du/CH/LGD/358/2011	China	2011	KM885168
I	9a3b	Japan	2009	AB534205
I	9a5b-D5C1	China	2009	JQ713944
I	Teal/France/	France	2010	JQ013039
II	APMV1/Pigeon/NJ/	USA	2006	KC013033
II	99106	France	2001	AJ306303
II	0.025	Belgium	1998	EF026579
II	1.3	Belgium	1998	EF026583
II	P4	China	2010	HM063425
II	CH/GZH	China	2014	KR014815
II	Pi/SD/CH/0132	China	2012	KT163264
II	JS/07/03/Pi	China	2006	FJ766531
II	HX01	China	2009	JF795531
II	Guangxi/NN10/07	China	2007	FJ938171
II	clone 30	FRG	1990	Y18898
II	LaSota vaccine strain	China	2008	JF950510
II	JL-1	China	2008	EU546165
II	BD12	China	2012	KJ019841
II	VRDC/Ventri/LaSota/WS	India	2008	KJ563940
II	SP13	China	2005	DQ995224
II	LaSota	Netherlands	1998	AF077761
II	KBNP-C4152R2L	South Korea	2007	EU140955
II	La Sota C5	China	2011	KC844235
II	Guangxi22/2010	China	2010	JX193083
II	B1	USA	2001	AF375823
II	ndv64/VH	India	2014	KM056358
III	JS/9/05/Go	China	2005	FJ430160
III	Mukteswar	China	2010	JF950509
IV	NDV-4/chicken/Namakka	India	1987	HM357251
IV	Beaudette C	USA	1998	AF064091
IV	Komarov	India	1945	KT445901
IV	LM2	India	2008	EU621835
IV	HB92	China	2003	AY225110
IV	D58	India	2006	DQ839549
IV	B1	USA	2000	AF309418
V	Belize	Spanish	2008	KF767466
V	Chimalhuacan	Mexico	1973	KJ577136
VI	pigeon/SDLC/	China	2011	JQ979176
VI	Pigeon/SD069/	China	2012	KP861633
VI	pigeon/2036/	China	2012	KM374061
VI	pigeon/SDS/	China	2011	JQ993431
VI	R75/98	Germany	1998	KJ736742
VI	dove/2736/00	Italy	2000	GQ429293
VI	PA/USA/0810	USA	2008	KC013038
VI	USA/0106/2001	USA	2001	KC013032
VI	PA/USA/0712/2007	USA	2007	KC013040
VI	ND/05/028	China	2005	GQ338311
VI	MZS-UVAS-Pak	Pakistan	2014	KU885949
VI	Rus/Vladimir/687/05	Russia	2005	JF827026
VI	Rus/Kemerovo/0267/09	Russia	2009	JF827027
VI	Osaka/2440/1969	Japan	1969	AB853926
VI	Ibaraki/SM87/1987	Japan	1987	AB853928
VII	Gunma/85	Japan	1985	AB124595
VII	NA-1M	China	2014	KJ528559
VII	NA-1	China	2006	DQ659677
VII	903/KUDU-113	Nigeria	1992	KU058680
VII	go/CH/GD-QY/1997	China	1997	KJ782375
VII	Guangxi9	China	2003	JF343539
VII	Guangxi10	China	2003	DQ485239
VII	FMW	China	2006	GU564399
VII	Du/CH/SD/2009	China	2009	KJ600786
VII	SD09	China	2009	HQ317395
VII	SDWF02	China	2008	HM188399
VII	JS-3-05-Ch	China	2005	JN618349
VII	Sterna/Astr/2755/	Russia	2001	AY865652
VII	Sweden/97	Sweden	1997	GU585905
VII	Sweden_95	Sweden	1995	HQ839733
VII	parakeet/Japan/Chiba/97	Japan	1997	AB124596
VII	CP/Pakistan/2010	Pakistan	2010	JN682211
VII	CP/Pakistan/2010	Pakistan	2010	JN682209
VII	BYP/Pakistan/2010	Pakistan	2010	JN682210
VII	BYP/Pakistan/2010	Pakistan	2010	JN682208
VII	Japan/Nagano/2001	Japan	2001	AB124603
VII	Japan/Tokyo/96	Japan	1996	AB124608
VII	QH1	China	1979	FJ751918
VII	NDV2K35/CH/TN/2003	India	2003	KF740478
VII	NDV/Bali-1/07	Indonesia	2007	AB605247
VII	China/Guangxi/2011	China	2011	JX193074
VII	Yunnan/1200/2013	China	2013	KT760569
VII	Pak /SFR-611/13	Pakistan	2013	KM670337
VII	China/Guangxi8/2002	China	2002	DQ485238
VII	JSD0812	China	2008	GQ849007
VII	JSD0812	China	2008	GQ168926
VII	Guangdong/2010	China	2010	KC551967
VII	BP01	China	1999	JN599167
VII	BP0	China	1999	GQ352828
VII	BP01	China	1999	JN599167
VII	ZJ1	China	2003	AF431744
VII	mNDV-01-HLJ	China	2014	KT889365
VII	WF00G	China	2000	FJ754273
VII	China/JSX1/2010	China	2010	JX519467
VII	CH/LHLJ/1/06	China	2006	KU140419
VII	Go/CH/HLJ/LL01/08	China	2008	GU143550
VII	Go/CH/HLJ/LL01/08	China	2008	FJ240169
VII	PX2/03	China	2003	JN653340
VII	YZCQ/Liaoning/08	China	2008	JX867334
VII	China(Fujian)/PX2/03	China	2002	GQ352827
VII	China(Fujian)/FP1/02	China	2002	FJ872531
VII	KBNP-4152	South Korea	2006	DQ839397
VII	KBNP-4152	South Korea	2004	EU140954
VII	HB/1/05/Dk	China	2005	KM977903
VII	SRZ03	China	2007	EU167540
VII	SRZ03	China	2005	DQ234584
VII	GM	China	2006	DQ486859
VII	China/Guangxi11/2003	China	2003	DQ485231
VII	GD09-1	China	2009	HQ717357
VII	China/SDLY01/2010	China	2010	JN400897
VII	China/SDYT03/2011	China	2011	JQ015297
VII	SF2	China	2010	KF306265
VII	China/SDZB11/2013	China	2013	KJ567597
VII	YT	China	2011	KF935230
VII	LC12	China	2012	KF771883
VII	JS-5-05-Go	China	2005	JN631747
VII	China/Hebei/01/2012	China	2012	KC542914
VII	01/10	Mexico	2010	JX974435
VII	NDV-P05	Mexico	2005	HM117720
VIII	JuanLopez/499-31/	Dominican	2008	JX119193
		Republic
VIII	WDK/JX/7793/2004	China	2004	HM125898
VIII	SD0901/2009	China	2009	KR338979
VIII	HuN123	China	2014	KT894018
VIII	Du/CH/HLJ/0214-2/2011	China	2011	KP001164
VIII	NDV4-C	China	1996	JX443519
VIII	PHY-LMV42	Hungary	2005	DQ097394
VIII	BHG/Sweden/94	sweden	1994	GQ918280
IX	Guangxi5/2000	China	2000	DQ485236
IX	Mukteswar	China	2006	EF201805
IX	SpottedDove	China	2008	KC934170
IX	TS09-C	China	2009	JX110635
IX	B/XJ/9/2009	China	2009	JF930146
IX	F48E8	China	2008	FJ436302
IX	Guangxi19/2011	China	2011	KC920893
IX	HBNU/LSRC/F3	China	2012	KC246549
IX	XBT14	China	2002	JX677561
IX	Layer/Chang'an/10	China	2012	KP027404
IX	HBNU/LSRC/F3	China	2012	KC2465549
IX	NDV-BJ	China	2013	KF915807
IX	JS/1/02/Du	China	2008	FJ436306
X	Peacock12	India	2012	KJ769262
X	VDV-2/Namakkal/	India	1987	GU187941
X	NDV/2K36/	India	2000	HQ011508
X	2K3/Tamil Nadu	India	2000	FJ986192
X	Italien	Italy	2007	EU293914
X	Herts/33	Netherlands	2004	AY741404
X	AF2240	Malaysia	2000	AF284646
X	AF2240-I	Malaysia	2010	JX012096
XI	QH4	China	1985	FJ751919
XI	Taka /sparrow-hawks	Japan	2003	AB124606
XI	Taka/73	Japan	2003	AB124607
XI	GD1003/2010	China	2010	KC152049
XI	2009_Mali_ML008	Meli	2008	JF966387
Out	APMV-2	England	2006	HM159993
